# Supplementary material for: Genetic basis and spatial distribution of glucose-6-phosphate dehydrogenase deficiency in ecuadorian ethnic groups: a malaria perspective
Source: Malar J. 2023 Sep 26;22:283. doi: 10.1186/s12936-023-04716-x (PMC10521485; doi:10.1186/s12936-023-04716-x)
Supplement: Supplementary file 1 — Additional file 1: Table S1. Primer sequences and amplification conditions for genotyped regions in G6PD. Table S2. Allelic and genotypic frequencies of SNVs in G6PD found in different Ecuadorian ethnic groups. Table S3. Observed and expected values of heterozygotes and significant p-values calculated for the Hardy-Weinberg equilibrium of molecular variants of G6PD in Ecuadorian females. Table S4. Pairwise genetic distances (FST) calculated from the G6PD genetic variants between the Ecuadorian populations grouped by geographic regions. Table S5. G6PDd in different Ecuadorian ethnic groups. Table S6. Spatial analysis of significant malaria clusters across Ecuador. [file 12936_2023_4716_MOESM1_ESM.xlsx]

## Sheet: Table S1
Table S1. Primer sequences and amplification conditions for genotyped regions in G6PD.
Primer ID	5’-3’	Position	G6PD pharmacogenetic variantsa,b	PCR product length (bp)	Annealing Temp. (°C)	Primer Concentration (µM)
G6PD_1.2_F	AGGTCAATGGTCCCGGAGTC	154531911	Likely Bening c.1365-13C>T (rs2071429), c.1431C>T (rs77214077)	651	62	0.3
G6PD_1.2_R	CTACAGAGAAGGAGCAGTGTGG	154532561
G6PD_1.4_F	GTCAGGGAGCTTCACGTTCT	154532445	Class III Deficient A- c.968T>C (rs76723693)	731	58	0.3
G6PD_1.4_R	CAACTCAACACCCAAGGAGC	154533175
G6PD_2.1_F	TCATAAAACCGTGGGGTGCT	154533846	Class I Deficient with CNSHA Harilaou c.648T>G (rs137852319) Class II Deficient Mediterranean c.563C>T (rs5030868)	716	58	0.3
G6PD_2.1_R	CAGCTCTGATCCTCACTCCC	154534561
G6PD_3.2_F	CTTTGCTTTACTACCCCCGC	154534851	Class III-IV Deficient-Normal A- c.376A>G (rs1050829)	597	60	0.3
G6PD_3.2_R	CACACGGACTCAAAGAGAGGG	154535447
G6PD_4.1_F	ATGATTGGCGGAGAAAACGC	154535711	Class III Deficient A- c.202G>A (rs1050828)	550	60	0.3
G6PD_4.1_R	CAGATCACCAAGGGTGGAGG	154536241
aPharmacogenetic variants described as Class I Deficient with CNSHA, Class II Deficient, Class III Deficient, Class III-IV Deficient-Normal by the Clinical Pharmacogenetics Implementation Consortium (CPIC) and the Dutch Pharmacogenetics Working Group (DPWG). bVariants reported as Likely Bening by ClinVar Genomic variation as it relates to human health.

## Sheet: Table S2
Table S2. Allelic and genotypic frequencies of SNVs in G6PD found in different Ecuadorian ethnic groups.
Molecular variants of G6PD (HGVS nomenclature considering the RefSeq NC_000023.11, GRCh38.p13)	rs.	Nucleotide changes according to NM_001360016.2	Effect on DPD protein (NP_001346945.1)	G6PD nomenclature	Activity in G6PD	f(X)a	f(Y)b	f(Y) AFEc	f(Y) INDd	f(Y) MEZe	f(Y) MONf
NC_000023.11:g.154536002C>T	rs1050828	c.202G>A	p.Val68Met	Class III	Deficient	0.967	0.033	0.14286	0.00368	0.00993	0.03226
NC_000023.11:g.154535277T>C	rs1050829	c.376A>G	p.Asn126Asp	Class IV	Deficient-Normal	0.935	0.065	0.30357	0	0.01159	0.03226
NC_000023.11:g.154534419G>A	rs5030868	c.563C>T	p.Ser188Phe	Class II	Deficient	1	0	-	-	-	-
NC_000023.11:g.154534157A>C	rs137852319	c.648T>G	p.Phe216Leu	Class I	Deficient with CNHSA	1	0	-	-	-	-
NC_000023.11:g.154533949C>G	rs940494777	c.770+86G>C	-			1	0	-	-	-	-
NC_000023.11:g.154533025A>G	rs76723693	c.968T>C	p.Leu323Pro	Class III	Deficient	0.999	0.001	0.00446	0	0	0
NC_000023.11:g.154532738C>T	rs2230036	c.1116G>A	p.Gln372=	Class IV	Normal	0.979	0.021	0.10714	0	0	0
NC_000023.11:g.154532293G>A	rs2071429	c.1365-13C>T	-			0.299	0.701	0.36161	0.79044	0.79305	0.75806
NC_000023.11:g.154532214G>A	rs77214077	c.1431C>T	p.Pro477=	Class IV	Normal	0.642	0.358	0.10268	0.00368	0.01656	0
NC_000023.11:g.154532202G>A	rs377659103	c.1443C>T	p.Pro481=	Class IV		1	0	-	-	-	-
Allele frequencies for the areference allele and bminor allele in the Ecuadorian population studied. Allelic frequencies calculated for the minor allele in cAfro-Ecuadorian, dIndigenous, eMestizo and fMontubian populations.

## Sheet: Table S3
Table S3. Observed and expected values of heterozygotes and significant p-values calculated for the Hardy-Weinberg equilibrium of molecular variants of G6PD in Ecuadorian females
G6PD variants	Obs.Het. ECU	Exp.Het. ECU	ECU	AFE	IND	MEZ	MON
c.202G>A	0.04152	0.06045	0.00136	0.16992	-	0.01106	-
c.376A>G	0.08651	0.13203	2e-05	0.20877	-	0.03695	-
c.968T>C	0.00346	0.00346	1	1	-	-	-
c.1116G>A	0.0346	0.05392	0.00063	0.0395	-	-	-
c.1365-13C>T	0.32526	0.43725	2e-05	0.02084	0.27632	0.24823	1
c.1431C>T	0.0519	0.06369	0.03117	0.09951	1	1	-
P - values for the SNVs of G6PD found in the total Ecuadorian population (ECU), and within the 4 ethnic groups studied (Afro-Ecuadorian, Indigenous, Mestizo, Montubio). Applying the Bonferroni correction, p - values > 0.008 do not show significant deviations from the HWE.

## Sheet: Table S4
Table S7. Pairwise genetic distances (FST) calculated from the G6PD genetic variants between the Ecuadorian populations grouped by geographic regions.
	AFE_CO	AFE_HG	MON_CO	IND_AZ	MEZ_HG	IND_HG	MEZ_AZ	MEZ_CO
AFE_CO	*	0.13514	<0.00000	<0.00000	<0.00000	<0.00000	<0.00000	<0.00000
AFE_HG	0.01585	*	<0.00000	<0.00000	<0.00000	<0.00000	<0.00000	<0.00000
MON_CO	0.22502	0.15609	*	0.54955	0.32432	0.58559	0.54955	0.72072
IND_AZ	0.32919	0.23244	-0.00439	*	0.46847	0.75676	0.92793	0.31532
MEZ_HG	0.41363	0.30221	0.00313	-0.00052	*	0.85586	0.85586	0.04505
IND_HG	0.31763	0.22587	-0.00391	-0.00647	-0.0041	*	0.99099	0.30631
MEZ_AZ	0.2884	0.20828	-0.00453	-0.00897	-0.00651	-0.01028	*	0.37838
MEZ_CO	0.27905	0.18439	-0.00531	0.00366	0.0145	0.00439	0.00407	*
FST values are arranged at the bottom diagonal of the table and the corresponding non-differentiation p-values at the top diagonal.

## Sheet: Table S5
Table S8. G6PDd in different Ecuadorian ethnic groups.
	A- (202A)	A- (968C)	G6PDd
AFE	0.183333	0.00833333	0.191667
IND	0.0139373	0	0.0139373
MEZ	0	0	0
MON	0	0	0
ECU	0.0447504	0.00172117	0.0464716

## Sheet: Table S6
Table S9. Spatial analysis of significant malaria clusters across Ecuador.
Malaria cluster	Province(s) location	Region	Relative Risk	Radius in Km	p-value
1	Esmeraldas	CO	87.88	single spot	0.0001*
2	Los Ríos	CO	12.92	single spot	0.0001*
3	Pastaza, Morona Santiago	AZ	11.81	85.52	0.0001*
4	Napo, Pastaza	AZ	3.9	25.82	0.044
5	Morona Santiago, Azuay	HG and AZ	3.76	32.74	0.0012
6	Cañar, Guayas	HG and CO	3.43	32.78	0.0001*
7	Santo Domingo de los Tsáchilas, Esmeraldas	CO	2.7	single spot	0.0004
8	Carchi	HG	2.65	24.36	0.0001*
9	Los Ríos	CO	2.63	single spot	0.0001*
10	Sucumbíos, Orellana	AZ	2.07	85.13	0.0001*
11	Esmeraldas	CO	2.06	75.37	0.0001*
12	Los Ríos, Bolívar, Cotopaxi, Guayas	HG and CO	2.05	44.44	0.0001*
*p-value less than 0.0001
